# Supplementary material for: In Silico Model for Chemical-Induced Chromosomal Damages Elucidates Mode of Action and Irrelevant Positives
Source: Genes (Basel). 2020 Oct 11;11(10):1181. doi: 10.3390/genes11101181 (PMC7650694; doi:10.3390/genes11101181)
Supplement: Supplementary file 1 [file genes-11-01181-s001.zip]

Archive with 3 entries (3 files):
- Figure S1. Graphical flow of in silico modeling in this study.pdf
- genes-945224 Table S2.xlsx
- Table S1. List of chemicals.pdf
